# Supplementary material for: Profile of suicide attempts and risk factors among psychiatric patients: A case-control study
Source: PLoS One. 2018 Feb 22;13(2):e0192998. doi: 10.1371/journal.pone.0192998 (PMC5823369; doi:10.1371/journal.pone.0192998)
Supplement: S1 File — (XLSX) [file pone.0192998.s001.xlsx]

## Sheet: all
Subject ID	casecombined.f	allcasepsych	suicide	age	sex	marits	smoking	BSLtotal	BIStotal	dsmivc1	dsmivc2	DSM axis I diagnosis	DSM axis II diagnosis	MDD(all)	BP (all)	MoodDisorder	AnxietyDisorder	Antisocial(all)	AnyPsychoticDisorder (all)	Substance(include alc)	Substance(exclude alc)	Comorbidity	PrimaryDx
10000001	case	1	yes	30.3682	1	Never Married	1	81	105	296.32	.			0	1	1	1	1	0	1	1	4	0
10000002	case	1	yes	45.8289	0	Seperated	1	0	53					1	0	1	1	0	0	0	0	2	2
10000003	case	1	yes	46.5517	1	Never Married	0	31	67	300.4	.			1	0	1	1	0	0	0	0	2	2
10000004	case	1	yes	48.6954	0	Divorced	0	69	65	296.2	.			0	1	1	0	0	0	1	0	2	0
10000005	case	1	yes	59.0664	0	Divorced	0	38	74	296.33	.			0	1	1	1	1	0	1	0	4	0
10000006	case	1	yes	38.3682	1	Currently Married	1	17	56	296.89	305.2			0	1	1	0	0	0	1	1	2	0
10000007	case	1	yes	54.0014	1	Seperated	0	10	71	296.32	.			0	1	1	1	1	0	1	0	4	0
10000008	case	1	yes	50.0151	1	Widowed	0	36	82	309	.	Trauma/Stressor-Related Disorders with depressed mood		1	0	1	0	0	0	0	0	1	2
10000009	case	1	yes	29	0	Never Married	1		.	298.91	.	Psychotic Disorder NOS		0	0	0	0	0	1	0	0	1	1
10000010	case	1	yes	35.4086	0	Never Married	1	6	76	304.8	.			0	0	0	0	0	1	0	0	1	1
10000011	case	1	yes	20.9719	0	Never Married	1	20	50	296.2	.			1	0	1	0	0	0	0	0	1	2
10000012	case	1	yes	23.551	0	Never Married	1	44	67	296.89	.			1	0	1	1	0	0	1	0	3	1
10000013	case	1	yes	33.2868	0	Currently Married	1	38	53	296.36	293.81			1	0	1	1	0	0	0	0	2	2
10000014	case	1	yes	60.6516	0	Divorced	0	84	67	298.9	.			1	0	1	1	0	0	0	0	2	2
10000015	case	1	yes	31.5017	1	Currently Married	0	3	76			Blank		.	.	.	.	.	.	.	.	.	.
10000016	case	1	yes	24.0986	0	Never Married	1	58	69	296.52	300.21			0	1	1	1	1	0	0	0	3	2
10000017	case	1	yes	56.961	0	Seperated	1	52	77			Blank		.	.	.	.	.	.	.	.	.	.
10000018	case	1	yes	28.0958	1	Never Married	0	82	96	296	.			1	0	1	1	0	0	0	0	2	2
10000019	case	1	yes	54.3819	0	Currently Married	0	41	58	296.32	.	Major Depressive Disorder, Recurrent, Moderate		1	0	1	0	0	0	0	0	1	2
10000020	case	1	yes	41	0	Never Married	1	51	82					1	0	1	1	0	0	0	0	2	2
10000021	case	1	yes	53.6674	1	Never Married	1	63	93	.	.			0	1	1	1	0	0	0	0	2	2
10000022	case	1	yes	33	1	Divorced	1		.			Blank		.	.	.	.	.	.	.	.	.	.
10000023	case	1	yes	56.9802	0	Currently Married	1	70	79	296	.			1	0	1	1	0	0	0	0	2	2
10000024	case	1	yes	42.2834	1	Never Married	1	30	66	295.1	296.2			0	1	1	1	0	0	0	0	2	2
10000025	case	1	yes	23.6496	1	Never Married	0	39	77	309	.			1	0	1	1	0	0	0	0	2	2
10000026	case	1	yes	32	0	Never Married			.			Blank		.	.	.	.	.	.	.	.	.	.
10000027	case	1	yes	21	1	Never Married	1		.	296.52	.	Bipolar I Disorder, Most Recent Episode Depressed, Moderate		0	1	1	0	0	0	0	0	1	2
10000028	case	1	yes	61	0	Divorced			.	296.32	.	Major Depressive Disorder, Recurrent, Moderate		1	0	1	0	0	0	0	0	1	2
10000029	case	1	yes	55.1951	0	Never Married	1	32	80	296.2	300.02	Major Depressive Disorder, Single Episode, Unspecified	Generalized Anxiety Disorder	1	0	1	1	0	0	0	0	2	2
10000030	case	1	yes	40.5941	1	Currently Married	1	81	76	296.32	.			1	0	1	1	0	1	1	1	4	1
10000031	case	1	yes	49	0	Divorced	1					Blank		.	.	.	.	.	.	.	.	.	.
10000032	case	1	yes	49.681	1	Currently Married	0	19	61	.	.			0	0	0	1	0	0	0	0	1	3
10000033	case	1	yes	24	1		0		.			Blank		.	.	.	.	.	.	.	.	.	.
10000034	case	1	yes	53	0	Divorced			.			Blank		.	.	.	.	.	.	.	.	.	.
10000035	case	1	yes	52.23	1	Divorced	1	33	90					0	1	1	1	1	0	0	0	3	2
10000036	case	1	yes	51.1376	1	Divorced	1	70	83	296.33	.			0	1	1	1	1	0	0	0	3	2
10000037	case	1	yes	65.3224	1	Seperated	0	38	66	296.31	.			1	0	1	1	0	0	0	0	2	2
10000038	case	1	yes	50.4422	0	Currently Married	0	26	69	298.9	.			1	0	1	0	0	0	1	1	2	0
10000039	case	1	yes	23.9014	1	Divorced	0	14	70	296.22	.	Major Depressive Disorder, Single Episode, Moderate		1	0	1	0	0	0	0	0	1	2
10000040	case	1	yes	18.8337	1	Never Married	0	68	68	296.53	301.83			0	1	1	1	1	0	0	0	3	2
10000041	case	1	yes	55.8083	0	Never Married	0	6	67	.	.	.		.	.	.	.	.	.	.	.	.	.
10000042	case	1	yes	53.9192	1	Currently Married	0	61	74	296	.			1	0	1	1	1	0	0	0	3	2
10000043	case	1	yes	47.1102	0	Never Married	0	32	74	296.9	.			0	1	1	0	0	0	0	0	1	2
10000044	case	1	yes	44	0	Currently Married	0	50	87	.	.			1	0	1	1	1	0	0	0	3	2
10000045	case	1	yes	55.3566	0	Currently Married	0	18	69					1	0	1	1	0	0	0	0	2	2
10000046	case	1	yes	58.9706	0	Seperated	0	3	45					1	0	1	0	0	0	0	0	1	2
10000047	case	1	yes	41	0	Seperated	0	66	70	.	.			1	0	1	1	0	0	0	0	2	2
10000048	case	1	yes	28	0	Divorced	1	92	91	.	.			1	0	1	1	1	1	0	0	4	1
10000075	case	1	yes	50.0315	1	Divorced	1	55	82					0	1	1	0	0	0	0	0	1	2
10000076	case	1	yes	33.3279	1	Never Married	1	39	77	309	.	Adjustment Disorders, With Depressed Mood		1	0	1	0	0	0	0	0	1	2
10000078	case	1	yes	65.1499	1	Currently Married	1	36	77	296	.	Bipolar I Disorder, Single Manic Episode, Unspecified		0	1	1	0	0	0	0	0	1	2
10000100	case	1	yes	44.2683	0	Seperated	0	84	64					1	0	1	1	0	0	0	0	2	2
10000101	case	1	yes	45.3333	1	Divorced	1	31	85	296.33	.			1	0	1	0	0	0	0	0	1	2
10000102	case	1	yes	55.7864	0	Seperated	1	76	69	296.34	.			1	0	1	1	0	0	0	0	2	2
10000103	case	1	yes	28.1068	0	Seperated	0	56	61					0	1	1	0	0	0	0	0	1	2
10000104	case	1	yes	61	1	Currently Married	0	55	61					1	0	1	1	0	0	0	0	2	2
10000105	case	1	yes	72.1697	1	Currently Married	0	54	85					0	1	1	0	0	0	0	0	1	2
10000106	case	1	yes	19.2005	1	Never Married	0	44	60	309	301.83			0	1	1	1	0	0	0	0	2	2
10000107	case	1	yes	49.2211	1	Divorced	0	22	59	296	295.7			0	1	1	0	0	0	0	0	1	2
10000149	case	1	yes	42	1	Seperated	0	84	69					1	0	1	1	0	0	1	1	3	0
10000150	case	1	yes	73	1	Widowed	0	43	63	309	.			1	0	1	1	0	0	0	0	2	2
10000151	case	1	yes	29	0	Common Law or Living with Partner	1	57	84					1	0	1	1	1	0	1	1	4	0
10000152	case	1	yes	56	1	Divorced	0	76	74					1	0	1	1	0	0	0	0	2	2
10000153	case	1	yes	47	0	Never Married	0	48	87	296.33	.			1	0	1	0	0	0	0	0	1	2
10000154	case	1	yes	20	1	Never Married	1	55	99	296	.			1	0	1	0	1	0	1	1	3	0
10000155	case	1	yes	20.449	1	Never Married	0	4	75	.	.			0	1	1	0	0	0	0	0	1	2
10000156	case	1	yes	36.8131	1	Divorced	1	66	75	296.33	300.01			1	0	1	1	0	0	1	1	3	0
10000157	case	1	yes	54	0	Divorced	0	49	82	296.2	.			1	0	1	0	0	0	0	0	1	2
10000158	case	1	yes	38.4476	1	Seperated	1	39	73					0	1	1	1	0	0	0	0	2	2
10000176	case	1	yes	35.5811	1	Divorced	1		.	296.2	.	Major Depressive Disorder, Single Episode, Unspecified		1	0	1	0	0	0	0	0	1	2
10000177	case	1	yes	56	1	Currently Married	0	2	59					1	0	1	0	0	0	0	0	1	2
10000178	case	1	yes	49	0	Divorced	0	49	55					1	0	1	0	0	0	0	0	1	2
10000179	case	1	yes	22	1	Never Married	1	48	88					1	0	1	1	0	0	0	0	2	2
10000180	case	1	yes	44.3587	0	Seperated	0	61	66	296.3	.			1	0	1	0	0	0	0	0	1	2
10000181	case	1	yes	31.9562	1	Common Law or Living with Partner	0	16	80					1	0	1	0	0	0	0	0	1	2
10000182	case	1	yes	51.6222	0	Currently Married	0	35	88	296.33	.			1	0	1	1	0	0	1	1	3	0
10000183	case	1	yes	59	1	Currently Married	0	38	69	300.23	.			1	0	1	0	0	0	0	0	1	2
10000184	case	1	yes	28.616	0	Never Married	1	21	80	309	.			0	1	1	0	1	0	1	1	3	0
10000185	case	1	yes	61.8946	1	Currently Married	0	75	68					1	0	1	1	0	0	0	0	2	2
10000186	case	1	yes	51	0	Currently Married	0	89	84	296.32	.			1	0	1	0	1	0	1	1	3	0
10000187	case	1	yes	22	0	Never Married	1	49	87					1	0	1	1	1	0	1	1	4	0
10000188	case	1	yes	22	1	Never Married	0	54	76	296.2	.			0	1	1	1	0	0	0	0	2	2
10000189	case	1	yes	34	0	Seperated	0	57	87					1	0	1	1	0	0	0	0	2	2
10000190	case	1	yes	51	1	Seperated	0	73	76					0	1	1	1	0	0	0	0	2	2
10010001	control1	0	no	48.5969	0	Never Married	0	22	72	.	.			0	1	1	1	0	0	0	0	2	2
10010002	control1	0	no	49.5496	1	Currently Married	0	34	50					1	0	1	1	0	0	0	0	2	2
10010003	control1	0	no	52.3203	0	Currently Married	0	14	67					0	1	1	0	0	0	0	0	1	2
10010004	control1	0	no	34.0835	0	Never Married	1	44	55	296.33	300.23			1	0	1	1	0	0	0	0	2	2
10010005	control1	0	no	25	0	Never Married	0		.	296.51	.	Bipolar I Disorder, Most Recent Episode Depressed, Mild		0	1	1	0	0	0	0	0	1	2
10010006	control1	0	no	45.9767	0	Currently Married	1	83	64					0	1	1	1	0	0	0	0	2	2
10010007	control1	0	no	36.3285	1	Currently Married	1	58	67					0	1	1	1	0	0	0	0	2	2
10010008	control1	0	no	60.5832	0	Divorced	0	13	76	296.34	300			1	0	1	1	0	1	0	0	3	1
10010009	control1	0	no	58.5681	0	Seperated	1	47	69					1	0	1	1	0	0	0	0	2	2
10010010	control1	0	no	57.6235	1	Currently Married	1	48	59					1	0	1	1	0	0	0	0	2	2
10010011	control1	0	no	20	0	Never Married			.	296.62	.	Bipolar I Disorder, Most Recent Episode Mixed, Moderate		0	1	1	0	0	0	0	0	1	2
10010012	control1	0	no	38	1	Currently Married	0		.			Blank		.	.	.	.	.	.	.	.	.	.
10010013	control1	0	no	26.6694	0	Common Law or Living with Partner	0	33	70	296.6	.			0	1	1	0	0	0	1	1	2	0
10010014	control1	0	no	34.2587	1	Divorced	0	17	49	.	.			1	0	1	0	0	0	0	0	1	2
10010015	control1	0	no	32.5996	0	Never Married	1	33	65	.	.			0	1	1	0	0	0	1	1	2	0
10010016	control1	0	no	19	1	Never Married			.	.	.	.		.	.	.	.	.	.	.	.	.	.
10010017	control1	0	no	22.1437	1	Never Married	1		.	296.46	301.83	Bipolar I Disorder, Most Recent Episode Manic, In Full Remission	Borderline Personality Disorder	0	1	1	0	0	0	0	0	1	2
10010018	control1	0	no	58.0999	1	Divorced	0	8	53					0	1	1	0	0	0	0	0	1	2
10010019	control1	0	no	39.0198	1	Never Married	1	6	56	309.01	296.9			0	1	1	0	0	0	0	0	1	2
10010020	control1	0	no	72.5065	1	Currently Married	0	2	.	296.32	300.02			1	0	1	0	0	0	0	0	1	2
10010021	control1	0	no	51.3484	1	Never Married	0	0	52					0	1	1	0	0	0	0	0	1	2
10010022	control1	0	no	65.0349	1	Divorced	1	5	65	296.2	.			0	1	1	1	0	0	0	0	2	2
10010023	control1	0	no	43	0	Divorced			.	296.32	314.9	Major Depressive Disorder, Recurrent, Moderate	Attention-Deficit/Hyperactivity Disorder NOS	1	0	1	0	0	0	0	0	1	2
10010024	control1	0	no	51	1	Divorced	1		.	.	.	.		.	.	.	.	.	.	.	.	.	.
10010025	control1	0	no	47	0	Never Married	1		.	296.35	.	Major Depressive Disorder, Recurrent, In Partial Remission		1	0	1	0	0	0	0	0	1	2
10010026	control1	0	no	32	0	Never Married			.			Blank		.	.	.	.	.	.	.	.	.	.
10010027	control1	0	no	53.8316	1	Widowed	0	1	48	296.8	.			0	0	0	0	0	1	0	0	1	1
10010028	control1	0	no	51	1				.			Blank		.	.	.	.	.	.	.	.	.	.
10010029	control1	0	no	56.5147	1	Divorced	0	1	65					1	0	1	1	0	0	0	0	2	2
10010030	control1	0	no	54.0205	1	Never Married	0	57	65	300.23	.			1	0	1	1	0	0	0	0	2	2
10010031	control1	0	no	58.7214	1	Divorced	0	15	56					0	1	1	1	0	0	0	0	2	2
10010032	control1	0	no	25.1499	0	Never Married	0	13	69					0	1	1	1	0	0	0	0	2	2
10010033	control1	0	no	22.9706	1	Never Married	0	17	73					1	0	1	1	0	0	1	1	3	0
10010034	control1	0	no	19.3758	0	Never Married	0	33	77	.	.			1	0	1	0	0	0	0	0	1	2
10010035	control1	0	no	32.553	0	Never Married	0	21	68					0	1	1	0	0	0	0	0	1	2
10010036	control1	0	no	61.18	1	Widowed	0	12	69	296.32	.			1	0	1	1	0	0	1	1	3	0
10010037	control1	0	no	62.0972	0	Divorced	1	8	72					0	1	1	0	0	0	0	0	1	2
10010038	control1	0	no	31.0938	0	Never Married	1	55	85					0	1	1	0	0	0	0	0	1	2
10010039	control1	0	no	26.8611	1	Currently Married	0	52	86	.	.			1	0	1	1	0	0	0	0	2	2
10010040	control1	0	no	61	1	Never Married	1	11	66	296.54	.			1	0	1	0	0	0	0	0	1	2
10010041	control1	0	no	48	0	Seperated	0	17	61					1	0	1	1	0	0	0	0	2	2
10010042	control1	0	no	60.8871	1	Divorced	0		62	296.89	.			0	1	1	0	0	0	0	0	1	2
10010043	control1	0	no	53.1745	1	Seperated	0	8	44					1	0	1	1	0	0	0	0	2	2
10010044	control1	0	no	51.4031	0	Divorced	0	12	51					.	.	.	.	.	.	.	.	.	.
10010045	control1	0	no	66	1	Widowed	0	15	58	296.8	.			0	1	1	0	0	0	0	0	1	2
10010046	control1	0	no	55	0	Never Married	0	13	77	296	.			1	0	1	1	0	0	0	0	2	2
10010047	control1	0	no	39.2225	1	Never Married	1	18	47					1	0	1	1	0	0	0	0	2	2
10010048	control1	0	no	46.1684	0	Currently Married	0	0	59					.	.	.	.	.	.	.	.	.	.
10010049	control1	0	no	52.5859	0	Currently Married	1	55	72	296.52	.			0	1	1	0	0	0	1	1	2	0
10010050	control1	0	no	26.8638	1	Never Married	1	38	76	.	.			0	1	1	1	0	0	0	0	2	2
10010051	control1	0	no	37	1	Seperated	0	32	69	296.52	.			0	1	1	0	0	0	0	0	1	2
10010052	control1	0	no	42	0	Currently Married	0	67	78	296.32	.			1	0	1	1	0	0	0	0	2	2
10010053	control1	0	no	55	0	Never Married	1	7	52	296.52	.			0	0	0	1	0	0	0	0	1	3
10010054	control1	0	no	68	0	Divorced	0	13	74	296.26	.			1	0	1	0	0	0	0	0	1	2
10010055	control1	0	no	40	1	Divorced	0	12	67					0	1	1	0	0	0	0	0	1	2
10010056	control1	0	no	49	0	Seperated	0	51	59					1	0	1	0	0	0	0	0	1	2
10010057	control1	0	no	53	0	Never Married	0	26	76	.	.			1	0	1	1	0	1	0	0	3	1
10010100	control1	0	no	27	1	Never Married	0	47	72					1	0	1	1	0	0	0	0	2	2
10010101	control1	0	no	58	0	Currently Married	0	50	74	295.3	.			0	1	1	1	0	0	0	0	2	2
10010102	control1	0	no	35	1	Never Married	0	5	63	296.64	.	Bipolar I Disorder, Most Recent Episode Mixed, Severe With Psychotic Features		0	1	1	0	0	0	0	0	1	2
10010103	control1	0	no	38	0	Never Married	1	40	83					0	1	1	1	0	1	0	0	3	1
10010104	control1	0	no	43	0	Currently Married	0	47	63					1	0	1	1	0	0	0	0	2	2
10010105	control1	0	no	52	1	Seperated	1	66	72	296	.			1	0	1	0	0	0	0	0	1	2
10010106	control1	0	no	20	0	Never Married	1	66	83					0	1	1	1	0	0	1	1	3	0
10010107	control1	0	no	49.191	0	Currently Married	0	29	64	295.3	305.2			1	0	1	0	0	0	0	0	1	2
10010108	control1	0	no	37.859	0	Never Married	0	35	83					0	1	1	0	0	0	0	0	1	2
10010109	control1	0	no	23.5291	0	Common Law or Living with Partner	0	34	72					0	1	1	0	0	0	0	0	1	2
10010110	control1	0	no	38.9541	1	Never Married	0	13	66					1	0	1	1	0	0	0	0	2	2
10010158	control1	0	no	71	0	Currently Married	0	31	63	296.89	.			0	0	0	1	0	0	0	0	1	3
10010159	control1	0	no	52	1	Never Married	1	60	63	296.33	.			0	0	0	1	0	0	0	0	1	3
10010160	control1	0	no	31	0	Never Married	1	0	50					0	0	0	0	0	1	1	1	2	0
10010161	control1	0	no	46	0	Currently Married	1	65	72	296	.			0	1	1	1	0	0	0	0	2	2
10010162	control1	0	no	31	0	Never Married	1	32	63	296.44	294.9			0	1	1	0	0	0	0	0	1	2
10010163	control1	0	no	18	0	Never Married	1		.	296.44	.			0	0	0	0	0	0	1	1	1	0
10010164	control1	0	no	49	1	Currently Married	1	36	67					0	1	1	1	0	0	0	0	2	2
10010165	control1	0	no	56	1	Never Married	0	60	73					0	0	0	1	0	0	0	0	1	3
10010166	control1	0	no	50	0	Currently Married	0	56	70	296.89	309.81			1	0	1	1	0	0	0	0	2	2
10010167	control1	0	no	26.7351	1	Common Law or Living with Partner	0	45	74					0	1	1	1	0	0	0	0	2	2
10010168	control1	0	no	21.4018	1	Never Married	0	79	83					0	1	1	1	0	0	0	0	2	2
10010175	control1	0	no	48	1	Currently Married	1	37	76			Blank		.	.	.	.	.	.	.	.	.	.
10010176	control1	0	no	55	0	Divorced	1	6	39					0	1	1	0	0	0	0	0	1	2
10010177	control1	0	no	52	0	Currently Married	1	40	60	.	.			1	0	1	1	0	0	0	0	2	2
10010178	control1	0	no	52	0	Never Married	0	25	60	.	.			1	0	1	0	0	0	0	0	1	2
10010179	control1	0	no	43.3046	0	Never Married	0	12	66					0	0	0	1	0	0	0	0	1	3
10010180	control1	0	no	22	1	Never Married	0	50	79	296.33	.			0	1	1	1	0	0	0	0	2	2
10010181	control1	0	no	54.8337	1	Currently Married	0	52	72					1	0	1	1	0	0	0	0	2	2
10010182	control1	0	no	48.9692	1	Currently Married	0	30	53	298.9	.			1	0	1	1	0	0	0	0	2	2
10010183	control1	0	no	61.859	1	Currently Married	0	4	49					0	1	1	0	0	0	0	0	1	2
10010184	control1	0	no	44.9363	1	Currently Married	0	20	63	300.02	.			1	0	1	1	0	0	0	0	2	2
10010185	control1	0	no	54.1191	0	Common Law or Living with Partner	0	35	64					0	1	1	0	0	0	1	1	2	0
10010186	control1	0	no	37.8426	1	Never Married	0	12	61					0	0	0	0	0	1	0	0	1	1
10010187	control1	0	no	48.8542	0	Currently Married	0	29	56					1	0	1	1	0	0	0	0	2	2
10010188	control1	0	no	51	1	Never Married	1	85	45					1	0	1	1	0	0	0	0	2	2
10010189	control1	0	no	49	1	Seperated	0	27	53					0	1	1	0	0	0	0	0	1	2
10010190	control1	0	no	82	1	Divorced	0	5	67	298.9	.			0	1	1	0	0	0	0	0	1	2
10010191	control1	0	no	66.2806	0	Currently Married	0	42	58					0	1	1	1	0	0	0	0	2	2
10010192	control1	0	no	63	1	Seperated	0	51	62	.	.			1	0	1	1	0	0	0	0	2	2
10010193	control1	0	no	69	1	Divorced	0	27	71	296.44	.			1	0	1	0	0	0	0	0	1	2
10010194	control1	0	no	49.6537	0	Seperated	0	7	55	298.9	.			1	0	1	0	0	0	0	0	1	2
10010195	control1	0	no	43.1266	0	Divorced	1	9	69	296	.			0	1	1	0	0	0	0	0	1	2
10010196	control1	0	no	31	0	Never Married	1	54	82					1	0	1	1	0	0	1	1	3	0
10010197	control1	0	no	21	0	Never Married	1	2	56					0	0	0	0	0	1	0	0	1	1
10010198	control1	0	no	32	1	Never Married	0	81	65	296	.			0	1	1	1	0	0	1	1	3	0
10010199	control1	0	no	46	1	Common Law or Living with Partner	1	7	74					1	0	1	0	0	0	0	0	1	2
10030001	case	1	yes	62	0	Divorced	1	9	69					1	0	1	1	0	0	0	0	2	2
10030002	case	1	yes	36.9035	1	Currently Married	1	36	87					1	0	1	1	0	0	0	0	2	2
10030003	case	1	yes	35.2471	1	Currently Married	0	46	67	296.2	.			0	0	0	1	0	0	0	0	1	3
10030005	case	1	yes	49.3196	1	Divorced	0	71	92					0	1	1	1	0	0	0	0	2	2
10030007	case	1	yes	52.9008	0	Divorced	0	7	63	295.1	.			0	0	0	0	0	1	0	0	1	1
10030009	case	1	yes	69	1	Currently Married	0	59	75					1	0	1	1	0	1	0	0	3	1
10030010	case	1	yes	56.8433	1	Currently Married			.					.	.	.	.	.	.	.	.	.	.
10030011	case	1	yes	44.178	1	Seperated	0	11	56					1	0	1	0	0	0	0	0	1	2
10030012	case	1	yes	60.7995	0	Currently Married	1	1	78			Blank		.	.	.	.	.	.	.	.	.	.
10030013	case	1	yes	61.8344	0	Widowed			.	296	.	Bipolar I Disorder, Single Manic Episode, Unspecified		0	1	1	0	0	0	0	0	1	2
10030014	case	1	yes	37.9877	1	Never Married	1	58	77					0	1	1	1	0	0	0	0	2	2
10030016	case	1	yes	48.3094	1	Divorced	1	53	91	296.32	.			0	0	0	1	0	0	0	0	1	3
10030017	case	1	yes	54	1	Currently Married	1	24	70					1	0	1	0	0	0	0	0	1	2
10030018	case	1	yes	60.2163	1	Divorced	0	49	75					1	0	1	1	0	0	1	1	3	0
10030019	case	1	yes	55.5702	0	Seperated			.			Blank		.	.	.	.	.	.	.	.	.	.
10030020	case	1	yes	70.5845	0	Currently Married	0	0	54					.	.	.	.	.	.	.	.	.	.
10030022	case	1	yes	64.7748	1	Divorced			.			Blank		.	.	.	.	.	.	.	.	.	.
10030023	case	1	yes	45.4319	1	Never Married			.			Blank		.	.	.	.	.	.	.	.	.	.
10030024	case	1	yes	69.0979	0	Seperated			.	300.02	296.89	Generalized Anxiety Disorder	Bipolar II Disorder	0	1	1	1	0	0	0	0	2	2
10030025	case	1	yes	51.1513	1	Widowed			.	296.34	.	Major Depressive Disorder, Recurrent, Severe With Psychotic Features		1	0	1	0	0	0	0	0	1	2
10030029	case	1	yes	20.4025	0	Never Married	1	23	90	.	.			1	0	1	1	1	1	1	1	5	0
10030030	case	1	yes	61.358	1	Divorced	0	39	71					0	1	1	0	0	0	0	0	1	2
10030031	case	1	yes	60.449	1	Never Married	0	25	90					.	.	.	.	.	.	.	.	.	.
10030032	case	1	yes	65.4565	1	Divorced	0	1	49	300	296			1	0	1	0	0	0	0	0	1	2
10030033	case	1	yes	44.9582	0	Never Married	1	37	69					0	0	0	0	1	0	1	1	2	0
10030034	case	1	yes	18.3299	1	Never Married	1	50	61					0	1	1	0	0	0	1	1	2	0
10030035	case	1	yes	50.3436	1	Currently Married	0	77	56					1	0	1	1	0	0	0	0	2	2
10030036	case	1	yes	51.4333	1	Never Married	1	32	84	.	.			1	0	1	0	0	0	0	0	1	2
10030037	case	1	yes	40.2081	0	Divorced	1	9	56	.	.			0	1	1	0	0	0	0	0	1	2
10030038	case	1	yes	61.1225	1	Never Married	0	22	57	296	.			1	0	1	1	0	0	0	0	2	2
10030039	case	1	yes	58.9459	1	Widowed	1	27	77	296.33	.			0	1	1	1	0	0	0	0	2	2
10030040	case	1	yes	45.0157	1	Divorced	0	65	65					1	0	1	1	0	0	0	0	2	2
10030064	case	1	yes	55	0	Divorced	1	16	73	296.2	.			0	1	1	1	0	0	1	1	3	0
10030124	case	1	yes	19	0	Never Married	0	33	56	.	.			1	0	1	0	0	0	0	0	1	2
10030125	case	1	yes	52	0	Seperated	1	78	52	.	.	.		.	.	.	.	.	.	.	.	.	.
10030126	case	1	yes	53.5989	0	Seperated	1	19	44	300.4	301.83			1	0	1	1	0	0	0	0	2	2
10030127	case	1	yes	25	0	Never Married	0	25	67					1	0	1	0	0	0	0	0	1	2
10030128	case	1	yes	62	0	Seperated	0	33	56	.	.			0	0	0	1	0	1	0	0	2	1
10030129	case	1	yes	56.0657	1	Seperated	0	34	77	289.9	305.2			1	0	1	1	0	0	0	0	2	2
10030130	case	1	yes	54.4832	1	Currently Married	0	15	67					0	1	1	1	0	0	0	0	2	2
10030131	case	1	yes	60.4298	1	Currently Married	0	30	79	.	.			0	1	1	1	0	0	0	0	2	2
10030141	case	1	yes	40	1	Seperated	0	60	75					1	0	1	1	0	0	0	0	2	2
10030142	case	1	yes	51	1	Never Married	0	75	61	.	.			0	0	0	1	0	1	0	0	2	1
10030143	case	1	yes	34	1	Divorced	0	59	79					1	0	1	1	0	0	0	0	2	2
10030144	case	1	yes	23	0	Never Married	1	8	53					0	1	1	1	0	0	0	0	2	2
10030145	case	1	yes	35	0	Seperated	1	75	97					0	1	1	1	1	0	0	0	3	2
10030146	case	1	yes	65	0	Divorced	0	52	56					1	0	1	0	0	0	0	0	1	2
10030147	case	1	yes	27	1	Common Law or Living with Partner	1	48	64					0	1	1	1	0	0	0	0	2	2
10030148	case	1	yes	58	1	Divorced	1	55	62	.	.			0	1	1	1	1	0	0	0	3	2
10030149	case	1	yes	73	0	Currently Married	0	11	72					1	0	1	1	0	0	0	0	2	2
10030150	case	1	yes	29.807	1	Common Law or Living with Partner	0	4	70					1	0	1	0	0	0	0	0	1	2
10030151	case	1	yes	19	1	Never Married	1	2	64	296.44	.	Bipolar I Disorder, Most Recent Episode Manic, Severe With Psychotic Features		0	1	1	0	0	0	0	0	1	2
10030165	case	1	yes	28	1	Never Married	0	63	62	309.81	296.34			1	0	1	1	0	0	0	0	2	2
10030166	case	1	yes	42.8118	0	Never Married	1	60	63	298.9	304.8			1	0	1	1	1	0	0	0	3	2
10030167	case	1	yes	18.7789	1	Never Married	1	48	64					0	1	1	1	0	0	0	0	2	2
10030168	case	1	yes	25.4018	1	Never Married	0	51	61					0	0	0	1	0	1	0	0	2	1
10030169	case	1	yes	49.0376	0	Never Married	0	48	78	.	.			1	0	1	1	0	0	0	0	2	2
10030170	case	1	yes	56.5229	0	Currently Married	0	34	70					1	0	1	0	0	0	0	0	1	2
10030171	case	1	yes	52.4134	0	Currently Married	1	40	63	296.5	300.3			1	0	1	0	0	1	0	0	2	1
10030172	case	1	yes	53.848	1	Currently Married	1	23	62					0	1	1	1	0	0	0	0	2	2
10030173	case	1	yes	70.5599	0	Currently Married	0	58	68					1	0	1	1	0	0	0	0	2	2
10030174	case	1	yes	29.588	1	Currently Married	0	34	65	.	.			0	1	1	1	0	0	0	0	2	2
																						136

## Sheet: codebook
Allcasepsych	0=control	1=case
Sex	0=male	1=female
Smoking	0=non-smoker	1=current smoker
Primary Diagnosis	0=substance use disorder	1=psychotic disorder	2=mood disorder	3=anxiety disorder
